# Supplementary material for: Tumor organoid biobank-new platform for medical research
Source: Sci Rep. 2023 Feb 1;13:1819. doi: 10.1038/s41598-023-29065-2 (PMC9892604; doi:10.1038/s41598-023-29065-2)
Supplement: Supplementary file 1 — Supplementary Information. [file 41598_2023_29065_MOESM1_ESM.xlsx]

## Sheet: Sheet1
Table 2. Tumor organoid biobanks
Organ tissue	number		Specimen type						Types of pathology	Preoperative treatment	Organoid morphology	Validation experiments	Cultivation success rate	Factors that affect success rates	Resuscitation success rate	Contamination detection	country	References
	Tumor	Normal	Primary	Metastases	Surgery	Puncture	Clamping	Others
brain	70	0	√		√				GBM	not explicitly mentioned	circle	histology, RNA-seq, whole exome sequencing (WES), Single-cell RNA- seq. drug experiments, xenograft	0.914	N/A	N/A	mycoplasma, biliary and spirochete testing	the United States	12
brain	33	0	√		√				low-grade GBM	not explicitly mentioned	not explicitly mentioned	histology, gene sequencing, metabolomics analysis	WHO levels 1-4：91%, WHO levels 1-3：87%	N/A	N/A	N/A	the United States	49
nasopharynx	39	0	√	√	√	√	√		not explicitly mentioned	some receive chemotherapy	regular vacuoles, irregular vacuoles and irregular solid shapes	histology	primary：47.06%, recurrence：82.14% (primary：87.5%; metastases：50%);	fibroblast overgrowth	0.82	N/A	China	54
colon	22	19	√		√				not explicitly mentioned	untreated	parenchyma cystic, solid	WGS, RNA-seq , in vitro drug screening	0.9	sample quality, amplification capacity, bacterial/yeast infection	N/A	N/A	the Netherlands	20
colorectal, gastroesophagus, bile ducts	110	0		√		√			not explicitly mentioned	some have received antitumor therapy	solid/cystic	histology, whole genome DNA sequencing (WGS), high-throughput drug screening (in vivo and vitro)	0.7	closely related to the cell structure of parental tumors	N/A	N/A	the United Kingdom	21
colorectal	55	41	√	√	√		√		NEC, TVA,	N/A	cystic	histology, gene expression microarray	N/A	insufﬁcient isolation or attenuated tumor cell growth, bacterial contaminations or poor-quality samples	N/A	N/A	Japan	22
									mucinous adenocarcinoma, poorly differentiated adenocarci-			analysis, deep sequencing or WGS, xenotransplantation
									noma, and metastatic CRC
colorectal	32	18	√		√		√		not explicitly mentioned. including precancerous lesions	untreated	almost solid	microsatellite instability analysis, WES, WGS, RNA-seq, gene editing, single cell RNA-seq	tumor：67%; normal： 97%	normal cell contamination	N/A	N/A	China	55
colorectal	96	0				√	√		most were adenocarcinomas, 1 was mucinous adenocarcinoma, 1 was mucinous adenocarcinoma with ring ring cell carcinoma	both received neoadjuvant chemoradiotherapy	parenchyma cystic/compact	histology, organoid viability assay, WES, organoid drugs and radiation experiments	0.857	bacterial contamination, insufficient number of surviving tumor cells in the biopsy material	N/A	N/A	China	56
colorectal	151	0	√	√	√				not explicitly mentioned	not explicitly mentioned	high and moderate differentiation: cystic; Low differentiation: solidity	histology, assessment of organoid viability, in vitro drug sensitivity, RNA-seq, xenograft	tumor：76%	culture conditions, tissues are filled with necrotic lesions, contamination with pathogens	N/A	N/A	China	57
													normal: 93%
colorectal	94	0	√	√	√			ascites	not explicitly mentioned	some received tumor-reducing surgery and intraperitoneal perfusion chemotherapy	not explicitly mentioned	organoid regrowth assay, RNA-seq, drug screening	N/A	N/A	N/A	Mycoplasma testing	the Netherlands	59
colorectal	58	0	√	√	√				most were adenocarcinomas and 1was mucinous adenocarcinoma. most tumors were moderately differentiated, and 4 were poorly differentiated	treated	primary lesion: thin-walled / thick-walled cystic; Transfer: solid/dense structure	histology, whole exome sequencing, RNA-seq, single-cell RNA-seq	primary：86.1%; liver metastases：75%	bacterial contamination, passaging/amplification failure	N/A	N/A	China	58
colorectal	34	21	√		√		√		most adenocarcinoma, 4 of mucous adenocarcinoma	some received chemoradiotherapy	normal: cystic, budding/grape-like; tumors: nest-like growth patterns, thin-walled cystic or dense structures without a lumen	histology, WES, drug experiments	0.7727	the medium is not suitable, bacterial contamination	N/A	N/A	China	61
colorectal	77	31	√	√	√				adenocarcinoma	partially receive treatment	not explicitly mentioned	WES, high-throughput drug screening	Tumor:72.7%	N/A	N/A	N/A	the Netherlands	62
colorectal	106	0	√	√	√				not explicitly mentioned	not explicitly mentioned	not explicitly mentioned	WES, RNA-seq, high-throughput drug screening	0.6	N/A	N/A	N/A	Germany	64
stomach	46	17	√	√	√				not explicitly mentioned	only 3 patients received chemotherapy	medium differentiation: adhesion gland structure in budding form; Low differentiation: multi-solidity; Diffuse: solitary cells / loosely adhered to clusters of solid cells, do not form glandular lumen; Mixed type: at least the above growth patterns	histology, proliferation assays, WES, RNA-seq, drug screening (in vitro)	＞50%	sample matrix composition, normal cell contamination and overgrowth, and certain molecular subtypes of cancer cells are scarce	N/A	Mycoplasma testing	China	63
liver	11	-				√			hepatocellular carcinoma, cholangiocarcinoma, lymphoepithelioid cholangiocarcinoma	not explicitly mentioned	carcinoma: dense spheres without a lumen, but occasionally forming pseudoglands; paracarcino: cystic	histology , WES, RNA-seq’ Alcian blue-PAS staining, drug experiments’ in vivo tumorigenic experiments	0.33	hepatocytes themselves lack stem cell characteristics and are mostly produced from low differentiation	N/A	mycoplasma testing	Switzerland	66
pancreas	13	13			√				papillary mucinous tumors in the pancreatic ducts	untreated	high grade: core cluster surrounded by tumor cells,	histology, WGS	tumor：81% ‘ normal： 87%	tissue quality and storage, digestion time, high level of genomic instability	N/A	N/A	The United States	74
											low-grade: grows in clusters, mostly cystic, partially sacrum-solid mixed
pancreas	31	-	√		√			PDX	not explicitly mentioned	untreated	highly differentiated: cystic, poorly differentiated: solid	histology’ NGS gene sequencing’ WES’ RNA-seq’ gene editing, high-throughput drug screening, drug experiments (in vivo)	surgical KRAS mutation：65%’ PDX：95%	-	N/A	N/A	Switzerland	76
pancreas	77	0	√		√	√			pancreatic ductal adenocarcinoma	treated	not explicitly mentioned	histology’ rapid drug testing	surgery after NACT:71%; Direct surgery：76%; Fine needle puncture：56%’ Fine needle aspiration：51%	previous treatment	N/A	mycoplasma testing	the United States	77
pancreas	10	7	√		√				intraductal mucinous tumors	untreated	not explicitly mentioned	histology’ WGS’ WES’ RNA-seq	N/A	N/A	N/A	N/A	the United States	75
pancreas	30	5	√	√	√	√			acrecular cell carcinoma, cholangiocarcinoma, intraductal mucinous tumors	untreated	normal: cystic; Tumor: cystic	histology’ WGS’ RNA-seq’ high-throughput drug screening	biopsy：30%’ all：70%	normal cell contamination, tissue storage time is too long, medium quality, biopsy tumor cell content is low	N/A	N/A	the Netherlands	78
pancreas	13	0			√				all pancreatic head tumors (ductal carcinoma of the pancreas, ampullary cancer, cholangiocarcinoma)	not explicitly mentioned	different morphologies of viscous glandular structures, from parenchymal sac-like structures to dense organoids without a lumen	histology, targeted mutation analysis and expression analysis of known cachexia-related factors	N/A	N/A	N/A	N/A	the Netherlands	79
gallbladder, pancreas and duodenum	25	0	√	√	√	√	√		neuroendocrine tumors	not explicitly mentioned	unique trabecular structure	WGS’ RNA-seq’ methylation microarray analysis, ATAC-seq, xenografting, drug testing, gene editing	N/A	Slow growth	N/A	N/A	Japan	80
lungs	10	0	√		√				non-small cell lung cancer	not explicitly mentioned	parenchymal cystic, lumen dense structure	gene sequencing’ histology’ drug experiments	0.7143	cell proliferation is low and density is low	＞95%	N/A	China	81
lungs	84	0		√	√			malignant effusion	adenocarcinoma	not explicitly mentioned	cystic/solid	histology’ WES’ RNA-seq’ xenograft, drug experiments	0.83	tumor cell deficiency, fungal contamination, immune cells are numerous	N/A	N/A	Republic of Korea	85
kidney	54	-	√		√	√			Wilms tumor, malignant rhabdomoid tumor, renal cell carcinoma, congenital mesocytic kidney	some receive chemotherapy	tumors: mixed / cystic / botryoid of different cell types; Normal: a mixture of folded and cystic organoid structures	histology, WGS’ single-cell RNA-seq, DNA methylation analysis, drug experiments	normal：100%’ Wilms tumor： 75%’ malignant rhabdomyosarcoma： 100%’ renal cell carcinoma：75%	a large number of necrotic tissues	N/A	N/A	the Netherlands	87
bladder	22	0			√				most urothelial carcinomas	some receive chemotherapy or surgery	from spherical to asymmetrical morphology, sometimes by relatively loose cell aggregates	histology, gene sequencing, drug experiments, xenografting	0.7	N/A	N/A	N/A	the United States	91
bladder	16	0							from low-grade non-muscle-invasive disease to high-grade muscle-invasive carcinoma	not explicitly mentioned	not explicitly mentioned	Histology, genomics, high-throughput drug screening, xenografting	N/A	N/A	N/A	N/A	the Netherlands	92
bladder	53	0	√		√				urothelial carcinoma	not explicitly mentioned	solid or luminal, smooth round or elongated, irregular in morphology	histology, gene editing, gene sequencing, drug experiments	approx. 50%	N/A	N/A	N/A	the Netherlands	93
prostate	4	0	√			√			prostate cancer	not explicitly mentioned	not explicitly mentioned	histology, WGS, RNA-seq	N/A	N/A	N/A	N/A	the United States	97
mammary gland	31	14	√	√	√				all histological subtypes are covered	not explicitly mentioned	carcinoma: polysolid, a few cystic, grape-like or mixed forms; Normal: mature luminal cystic structure, luminal progenitor cell solidity, budding structure, and basal / stem cell type compact structure	histology, gene editing, cloning culture, xenografting	tumor：50-70%,	normal cell contamination	N/A	mycoplasma testing	the Netherlands	105
													triple-negative breast cancer：almost 40%,
													normal：almost 100%
mammary gland	168	-	√	√	√	√			ductal carcinoma, lobular carcinoma, adenocarcinoma, carcinoma in situ	NACT and hormone therapy	solid, sacred, "grape-like", almost completely non-sticky	histology, WGS, RNA-seq, drug experiments (in vivo and in vitro)	> 80%	imperfect sampling and inefficient early versions of organoid media	N/A	mycoplasma testing	the Netherlands	106
mammary gland	33	0			√	√			invasive ductal carcinoma, invasive lobular carcinoma, HER2 positive, triple-negative breast cancer	after NACT	usually compact, with a few grape-like or non-compact	histology, TEM imaging	tumor：87.5%; normal：20.83%	the cell volume is small, and bacteria are contaminated	N/A	N/A	Italy	107
mammary gland	11	0	√	√	√	√			most triple-negative or HER2-positive breast cancers	after NACT	early stage: single-celled/small cell cluster/cystic; After late passage: cells promote enlargement and solidification	histology, drug experiments (single/compound)	N/A	N/A	N/A	N/A	China	108
mammary gland	38	0	√	√	√				triple-negative breast cancer	most after chemotherapy	not explicitly mentioned	RNA-seq, gene expression profiling, high-throughput drug screening	N/A	N/A	N/A	N/A	Republic of Korea	109
mammary gland	87	0			√				invasive ductal carcinoma, invasive lobular carcinoma, triple-negative breast cancer	not explicitly mentioned	solid, cystic	histology, organoid formation experiments, gene sequencing, RNA-seq, drug dose response experiments, xenografts	N/A	normal cell growth, stromal growth, tumor cell proliferation, limited ex vivo growth potential	N/A	N/A	the United States	110
Cervical	12	6					√	brush inspection	adenocarcinoma, squamous cell carcinoma	normal biopsy: NACT, tumor brushing: untreated	intracervimal: cystic; extracervical: compact	histology, WES, organoid formation efficiency assay, HSV-1 infection and quantification assay, RNA-seq, in vitro drug screening, in vivo xenograft assay	tumor：46%;	limited number of cells, rich in blood cells	N/A	mycoplasma testing	the Netherlands	98
													normal intracervix 82%, extracervical 93%;
Ovarian	76	0	√	√		√		ascites	not explicitly mentioned	not explicitly mentioned	not explicitly mentioned	histology, WES,RNA-seq, in vitro drug screening	0.262	N/A	N/A	N/A	the United Kingdom	102
